# Supplementary material for: How do cancer-sniffing dogs sort biological samples? Exploring case-control samples with non-targeted LC-Orbitrap, GC-MS, and immunochemistry methods
Source: J Breath Res. Author manuscript; Available in PMC 2021 Dec 7. (PMC8649743; doi:10.1088/1752-7163/ab433a)
Supplement: Sup2 [file NIHMS1544864-supplement-Sup2.xlsx]

## Sheet: LC-MS
Supplemental Table S1: Annotations for LC-MS Data
Order	Formula	Ionization mode	DTXSID1	CASRN	Chemical Name	Accurate Mass (Instrument) (Da)	Monoisotopic Mass (Chemical) (Da)	Mass Error (ppm)	Retention Time (min)	Importance Factor (OPLS-DA Model)	Database	Level of Confidence2
1		POS				1038.65			1.699	2.75704		5
2	C20 H43 N O5	POS	DTXSID40758199	92773-52-9	9-Decyl-3,6,12-trioxa-9-azatetradecane-1,14-diol	377.314	377.314	-0.989862	8.981	2.48055	ChemSpider	3
3	C23 H45 N5 O8	POS				519.325			1.698	2.415		5
4	C22 H43 N5 O2	POS	DTXSID50851165	51604-73-0	[(6-Heptadecyl-1,3,5-triazine-2,4-diyl)diimino]dimethanol	409.34	409.342	-4.06908	10.335	2.35987	ChemSpider	3
5	C83 H163 N4 O15 P3 S	POS				1581.11			17.228	2.31569		5
6		NEG				196.818			0.629	2.24258		5
7		NEG				198.815			0.63	2.23848		5
8	C22 H44 O6	NEG	DTXSID20378773	60742-60-1	2-Decyl-1,4,7,10,13,16-hexaoxacyclooctadecane	404.314	404.314	0.843065	14.455	2.14682	ChemSpider	3
9	C21 H41 N5 O2	POS				395.324			9.348	2.1392		5
10	C20 H42 O5	POS	DTXSID3063752	5274-68-0	Tetraethylene glycol monododecyl ether	362.303	362.303	-1.11509	11.452	2.08657	ChemSpider	3
11	C27 H53 N5 O3	POS				495.413			13.133	2.0365		5
12	C26 H52 O6	NEG	DTXSID9059331	106-07-0	2-(2-(2-(2-Hydroxyethoxy)ethoxy)ethoxy)ethyl stearate	460.376	460.376	-0.997866	17.269	1.89685	ChemSpider	3
13	C25 H47 N5 O2	POS				449.371			10.781	1.88369		5
14	C78 H147 N8 O13 P3 S	POS				1529			8.28	1.79618		5
15		POS				351.298			9.287	1.78435		5
16	C80 H142 N10 O17 S	POS				1547.03			14.84	1.76683		5
17	C21 H41 N5 O	POS				379.329			11.458	1.73508		5
18	C26 H55 N O5	POS				461.408			17.177	1.72389		5
19	C18 H38 O5	POS	DTXSID10205645	5703-94-6	Decyltetraoxyethylene glycol monoether	334.271	334.272	-1.29834	9.289	1.69433	ChemSpider	3
20	C63 H122 N6 O14 P2	POS				1248.85			9.788	1.68473		5
21	C6 H13 Cl O6	NEG				216.04			0.703	1.65568		5
22	C30 H59 N5 O4	POS				553.456			13.84	1.63596		5
23		POS				1708.14			15.965	1.62096		5
24	C19 H40 O4	POS	DTXSID0063442	4403-12-7	Triethylene glycol monotridecyl ether	332.292	332.293	-1.20306	12.708	1.60887	ChemSpider	3
25	C30 H58 N6 O2	NEG				534.463			13.64	1.60021		5
26	C47 H105 N10 O8 P3 S2	POS				1094.68			2.062	1.59205		5
27	C55 H122 N8 O17 P2 S	POS				1260.81			9.292	1.58337		5
28	C20 H24 N	NEG	DTXSID7046968	15394-62-4	Diphemanil	278.191	278.19	4.00374	3.537	1.56401	ChemSpider	3
29		POS				1299.78			2.005	1.56331		5
30	C19 H40 O5	POS	DTXSID40767685	127172-11-6	2,5,8,11,14-Pentaoxatetracosane	348.287	348.288	-1.10365	10.4	1.5611	ChemSpider	3
31	C90 H163 N8 O17 P S2	POS				1723.13			14.911	1.55062		5
32	C88 H138 N8 O16	POS				1563.02			13.527	1.50839		5
33	C21 H42 O4	POS	DTXSID70873440	621-61-4	2-Monostearoylglycerol	358.308	358.30831	0	15.031	1.50775	ChemSpider	3
34	C35 H69 N5 O10	POS				719.504			7.822	1.46252		5
35	C59 H83 N3 O8	POS				961.618			10.484	1.45506		5
36	C29 H61 N O6	POS				519.45			17.544	1.43864		5
37	C24 H47 N5 O2	POS				437.371			12.342	1.43693		5
38	C28 H46 O3	POS				430.344			18.437	1.43194		5
39	C19 H38 O5 S	NEG	DTXSID00393282	130727-50-3	S-(11-{2-[2-(2-Hydroxyethoxy)ethoxy]ethoxy}undecyl) ethanethioate	378.244	378.244	-0.913426	14.121	1.43081	ChemSpider	3
40	C16 H34 O3 S	NEG	DTXSID6073362	6140-88-1	1-Hexadecanesulfonic acid	306.223	306.223	-0.0200148	5.038	1.42976	ChemSpider	3
41	C67 H126 N6 O16 P2	POS				1332.87			10.912	1.42283		5
42	C34 H74 N6 O2 S2	NEG				662.534			13.795	1.42235		5
43	C21 H43 N O5	NEG				389.314			11.13	1.42137		5
44	C44 H87 N O18	POS				917.593			10.484	1.41816		5
45	C59 H92 N4 O9	POS				1000.69			8.028	1.40601		5
46	C26 H61 N9 O11 S	POS				707.418			2.729	1.39857		5
47	C33 H65 N5 O9	POS				675.477			7.778	1.39617		5
48	C38 H75 N O15	POS				785.514			10.481	1.38486		5
49	C55 H106 N6 O9 P2	POS				1056.75			11.565	1.37513		5
50		POS				1907.32			18.42	1.37239		5
51	C87 H174 N5 O17 P3 S	POS				1686.18			17.43	1.36238		5
52	C24 H49 N O4	POS	DTXSID0065016	10248-74-5	2-(Bis(2-hydroxyethyl)amino)ethyl stearate	415.366	415.366	-0.864447	16.061	1.35943	ChemSpider	3
53	C65 H122 N6 O16 P2	POS				1304.84			9.611	1.35725		5
54	C59 H115 N4 O7 P3 S	POS				1116.77			9.788	1.35325		5
55	C84 H133 N9 O8 P2	POS				1457.97			8.243	1.34825		5
56		POS				1868.25			17.615	1.34335		5
57	C39 H82 O2 P2 S	NEG				676.55			14.222	1.34311		5
58	C24 H48 O6	NEG	DTXSID70864338	12694-22-3	Diglyceryl stearate	432.345			15.921	1.3203	ChemSpider	3
59	C19 H37 N5 O2	POS				367.293			7.299	1.3052		5
60	C43 H95 N10 O7 P3	POS				956.66			8	1.29687		5
61	C16 H30 O2	NEG	DTXSID0041197	373-49-9	Palmitoleic acid	254.225	254.225	0.274537	12.161	1.28818	ChemSpider	3
62	C50 H96 N6 O13 P2	POS				1050.65			1.965	1.28249		5
63	C23 H48 O6	POS	DTXSID50776405	160510-45-2	16-Propyl-3,6,9,12,15-pentaoxapentacosan-1-ol	420.345	420.345	-0.902273	12.345	1.28081	ChemSpider	3
64	C24 H55 N7 O4	POS				505.434			16.97	1.27645		5
65	C17 H32 O2	NEG	DTXSID00897351	1120-25-8	Methyl palmitoleate	268.24	268.24	0.0362735	12.976	1.27311	ChemSpider	3
66		POS				1824.22			17.597	1.26946		5
67	C38 H69 N9 O7	POS				763.53			7.865	1.26242		5
68	C57 H85 N3 O8	POS				939.634			8.003	1.25966		5
69	C59 H114 N6 O12 P2	POS				1160.8			9.787	1.25848		5
70	C20 H38 O6	NEG	DTXSID80892425	7434-40-4	1,2-Ethanediylbis(oxy-2,1-ethanediyl) diheptanoate	374.267	374.267	0.270011	11.369	1.25046	ChemSpider	3
71	C31 H61 N5 O8	POS				631.451			7.731	1.24811		5
72	C54 H104 N6 O15 P2	POS				1138.7			2.157	1.24531		5
73	C59 H115 N4 O8 P3 S	POS				1132.77			8.107	1.23306		5
74	C15 H28 O2	NEG	DTXSID6044359	106-02-5	Pentadecan-15-olide	240.209	240.209	-0.0422216	11.333	1.22983	ChemSpider	3
75	C78 H143 N8 O12 P3 S	POS				1508.98			11.118	1.22952		5
76		POS				1994.21			2.537	1.22813		5
77	C55 H104 N3 O6 P3 S	POS				1027.69			8.06	1.22791		5
78	C55 H81 N3 O7	POS				895.608			7.972	1.22617		5
79	C21 H45 N O4	POS	DTXSID50234151	85068-68-4	2-((3-(Dodecyloxy)propyl)(2-(2-hydroxyethoxy)ethyl)amino)ethanol	375.334	375.335	-0.982944	15.032	1.21412	ChemSpider	3
80	C30 H68 N5 O9 P3	POS				735.425			1.814	1.21292		5
81	C17 H34 O5 S	NEG	DTXSID50863304	58849-75-5	Hexadecanoic acid, 2-sulfo-, 1-methyl ester	350.212	350.213	-0.871953	12.32	1.20382	ChemSpider	3
82	C51 H95 N5 O9 P2	POS				983.66			8.033	1.20167		5
83	C44 H85 N O5	POS				707.643			16.483	1.20043		5
84	C61 H118 N6 O12 P2	POS				1188.83			11.513	1.19312		5
85	C59 H114 N6 O11 P2	POS				1144.8			11.53	1.19105		5
86	C55 H106 N6 O10 P2	POS				1072.74			9.786	1.18743		5
87	C27 H57 N O5	POS				475.423			17.794	1.18608		5
88	C34 H61 N5 O2	POS				571.481			16.728	1.18348		5
89		POS				1972.3			15.907	1.18186		5
90		POS				1255.75			1.899	1.17848		5
91	C57 H110 N6 O10 P2	POS				1100.78			11.549	1.17713		5
92	C44 H87 N O10 P2	POS				851.581			7.937	1.17663		5
93	C55 H106 N6 O11 P2	POS				1088.74			8.084	1.17532		5
94	C27 H53 N5 O6	POS				543.398			7.617	1.17301		5
95	C63 H122 N6 O13 P2	POS				1232.85			11.496	1.17147		5
96	C61 H118 N6 O13 P2	POS				1204.82			9.787	1.16955		5
97	C55 H107 N4 O5 P3 S	POS				1028.72			9.781	1.16883		5
98	C82 H149 N8 O10 P3 S	POS				1531.03			16.071	1.16715		5
99	C12 H22 O2	POS	DTXSID5046566	111-81-9	Methyl 10-undecenoate	198.162	198.162	0.202117	15.278	1.16362	ChemSpider	3
100	C53 H80 N4 O6	POS				868.608			7.937	1.15867		5
101	C57 H108 N6 O17 P2	POS				1210.72			1.82	1.1585		5
102	C20 H38 O7 S	NEG	DTXSID1044279	10041-19-7	Docusate hydrogen	422.234	422.234	0.935501	5.33	1.15011	ChemSpider	3
103	C15 H30 O2	NEG	DTXSID2021652	1002-84-2	Pentadecanoic acid	242.225	242.225	-0.00085045	12.394	1.14929	ChemSpider	3
104	C44 H87 N O8	POS				757.644			16.498	1.1379		5
105	C55 H107 N4 O6 P3 S	POS				1044.71			8.056	1.13476		5
106		POS				2123.26			2.706	1.13321		5
107	C34 H72 N6 O2 S2	NEG				660.519			12.317	1.12401		5
108	C83 H143 N2 O11 P3	POS				1436.99			13.128	1.11978		5
109	C43 H79 N5 O5 P2	POS				807.555			7.902	1.11952		5
110	C34 H67 N O12	POS				681.467			12.355	1.11471		5
111		POS				1664.11			15.988	1.10793		5
112	C17 H34 O2	NEG	DTXSID5021596	506-12-7	Heptadecanoic acid	270.256	270.256	-0.00123957	14.218	1.10445	ChemSpider	3
113	C18 H38 O5 S	NEG				366.244			14.219	1.10359		5
114		POS				2214.34			2.854	1.10297		5
115	C42 H75 N5 O3	POS				697.586			16.011	1.1006		5
116	C24 H51 N O10	POS				513.351			6.662	1.09393		5
117	C90 H152 N7 O15 P S	POS				1634.08			8.304	1.0714		5
118	C17 H34 O2	NEG	DTXSID5021596	506-12-7	Heptadecanoic acid	270.256	270.256	0.0357624	14.526	1.0637	ChemSpider	3
119	C38 H73 N2 O4 P	POS				652.528			16.013	1.06054		5
120	C30 H58 O5 S	POS	DTXSID20169284	17243-14-0	Didodecyl 3,3'-sulphinylbispropionate	530.4	530.4	-0.21897	18.348	1.06021	ChemSpider	3
121	C63 H122 N6 O15 P2	POS				1264.84			8.173	1.05463		5
122	C43 H95 N10 O7 P3	POS				956.66			8.13	1.04542		5
123	C18 H34 N8 O5	POS				442.265			1.971	1.04381		5
124	C47 H90 N6 O7 P2	POS				912.634			7.965	1.04317		5
125	C12 H27 N O2	POS	DTXSID3065906	15520-05-5	Ethanol, 2,2'-(octylimino)bis-	217.204	217.204	-0.0874753	6.954	1.03765	ChemSpider	3
126	C27 H52 N2 O4	POS				468.393			11.065	1.02693		5
127	C20 H41 Cl N2 O2	NEG	DTXSID80804407	62881-12-3	N-(6-Aminohexyl)-2-chloro-N-(2-hydroxydodecyl)acetamide	376.286	376.286	0.435042	12.702	1.02596	ChemSpider	3
128	C25 H50 O2	NEG	DTXSID50179174	2442-49-1	Methyl tetracosanoic acid	382.381	382.381	-0.394502	17.647	1.02219	ChemSpider	3
129	C11 H14 O3	NEG	DTXSID3020209	94-26-8	Butylparaben	194.094	194.094	0.38996	4.882	1.01388	ChemSpider	3
130	C21 H38 O4	POS	DTXSID201016719	26545-74-4	Glyceryl monolinoleate	354.277			8.777	1.00445	ChemSpider	3
131		POS				1862.29			17.944	1.00255		5
132	C23 H45 N5 O2	POS				423.356			11.376	0.992859		5
133	C15 H30 O2	NEG	DTXSID2021652	1002-84-2	Pentadecanoic acid	242.225	242.225	-0.00085045	12.719	0.992794	ChemSpider	3
134	C17 H32 O2	NEG	DTXSID00897351	1120-25-8	Methyl palmitoleate	268.24	268.24	0.0362735	13.263	0.992314	ChemSpider	3
135	C13 H28 O4 S	NEG	DTXSID2048032	7328-26-9	Tridecyl hydrogen sulfate	280.171	280.171	-0.144755	4.332	0.992247	ChemSpider	3
136	C20 H43 N O4	POS	DTXSID30988125	68478-66-0	N,N-Bis(2-hydroxyethyl)-3-(tridecyloxy)propan-1-amine N-oxide	361.319	361.319	-1.21463	12.683	0.988144	ChemSpider	3
137	C30 H53 N O2	POS	DTXSID00752956	89275-49-0	N-(4-Hydroxybutyl)-10,12-hexacosadiynamide	459.407	459.408	-0.609481	16.881	0.988007	ChemSpider	3
138	C31 H65 N O S2	POS				531.45			18.566	0.970257		5
139		POS				2258.36			2.912	0.969732		5
140	C29 H53 N4 P S	POS				520.373			18.312	0.965134		5
141	C71 H125 N2 O16 P	POS				1292.88			9.788	0.95675		5
142	C14 H29 N O2	POS	DTXSID5025493	142-78-9	Laurylethanolamide	243.22	243.22	-0.490001	7.665	0.954264	ChemSpider	3
143	C15 H32 O3 S	NEG	DTXSID00211275	6222-16-8	Tetradecyl methanesulfonate	292.207	292.207	-0.0205334	4.277	0.952717	ChemSpider	3
144	C67 H130 N6 O15 P2	POS				1320.91			11.462	0.950179		5
145	C29 H57 N5 O7	POS				587.425			7.675	0.946965		5
146	C36 H53 N5 O4 P2	POS				681.356			13.626	0.935556		5
147	C69 H134 N6 O16 P2	POS				1364.93			11.448	0.934261		5
148	C67 H130 N6 O13 P2	POS				1288.92			15.129	0.930564		5
149	C54 H113 O15 P3	POS				1094.73			12.204	0.929553		5
150	C74 H139 N8 O9 P3 S	POS				1408.96			11.432	0.928647		5
151	C65 H126 N6 O14 P2	POS				1276.88			11.479	0.928051		5
152	C18 H32 O2	NEG	DTXSID2025505	60-33-3	Linoleic acid	280.24	280.24	-0.215065	13.079	0.919767	ChemSpider	3
153		POS				1449.96			12.896	0.912855		5
154	C45 H83 N5 O13	POS				901.598			12.273	0.911898		5
155	C17 H32 O2	NEG	DTXSID00897351	1120-25-8	Methyl palmitoleate	268.24	268.24	0.0362735	13.12	0.907887	ChemSpider	3
156	C53 H47 Cl2 N O4 S	POS				863.26			18.084	0.907795		5
157	C16 H31 N P2	POS				299.194			1.572	0.903337		5
158	C18 H35 N O P2	POS				343.22			1.451	0.903038		5
159	C69 H134 N6 O18 P2	POS				1396.92			8.227	0.902775		5
160		POS				658.513			11.407	0.893464		5
161	C24 H50 N2 O	POS	DTXSID9066128	16889-14-8	Octadecanamide, N-[2-(diethylamino)ethyl]-	382.392	382.392	-1.00483	16.437	0.890697	ChemSpider	3
162		POS				1377.97			15.092	0.886511		5
163	C21 H42 O6	NEG	DTXSID90709131	122546-20-7	2,3-Dihydroxypropyl 2,2-dihydroxyoctadecanoate	390.298	390.298	0.00237767	13.605	0.885211	ChemSpider	3
164		POS				1605.1			17.533	0.884817		5
165	C44 H72 N4 S	NEG				688.55			14.122	0.876738		5
166		POS				1886.25			15.965	0.873996		5
167	C20 H38 O2	NEG	DTXSID3047633	111-62-6	Ethyl oleate	310.287	310.287	-0.227093	15.427	0.869448	ChemSpider	3
168	C12 H22 O11	NEG	DTXSID3048102	99-20-7	D-Trehalose	342.116	342.116	-0.0921558	0.698	0.851812	ChemSpider	3
169	C55 H100 N6 O9 P2	POS				1050.7			12.217	0.843257		5
170		POS				1620.09			16.028	0.843059		5
171	C26 H55 N O6	POS	DTXSID10827629	84551-28-0	N,N-Bis{2-[2-(2-methoxyethoxy)ethoxy]ethyl}-1-dodecanamine	477.402	477.403	-1.21072	16.044	0.840408	ChemSpider	3
172	C25 H32 N4 O2	POS	DTXSID80181760	27315-91-9	Pipebuzone	420.252	420.253	-2.03755	1.907	0.839356	ChemSpider	3
173	C43 H95 N10 O14 P	POS				1006.68			12.235	0.838732		5
174	C7 H13 N O3	NEG	DTXSID00338092	16284-60-9	N-Isovaleroylglycine	159.089	159.09	-0.523498	0.7	0.838684	ChemSpider	3
175	C42 H83 N O16	POS				857.572			12.29	0.837055		5
176	C60 H97 N O6 P2	POS				989.679			16.051	0.835542		5
177	C41 H75 N5 O11	POS				813.545			12.308	0.833537		5
178	C35 H72 N3 O10 P	POS				725.493			12.335	0.827843		5
179	C24 H49 N4 P	POS				424.37			16.887	0.825027		5
180	C20 H36 O2	NEG	DTXSID1060269	544-35-4	9,12-Octadecadienoic acid (9Z,12Z)-, ethyl ester	308.272	308.272	-0.0986111	14.439	0.816556	ChemSpider	3
181	C18 H34 O3	NEG	DTXSID90894435	540-12-5	Ricinelaidic acid	298.251	298.251	-0.368817	8.973	0.809849	ChemSpider	3
182	C22 H45 N O	POS	DTXSID7062821	3061-75-4	Docosanamide	339.35	339.35	-1.19346	17.964	0.807639	ChemSpider	3
183	C65 H126 N6 O16 P2	POS				1308.87			8.192	0.805912		5
184	C15 H32 O4 S	NEG	DTXSID00196452	45247-34-5	Pentadecyl sulfuric acid	308.202	308.202	-0.00221932	6.202	0.800955	ChemSpider	3
185	C22 H42 O4	POS	DTXSID0020606	103-23-1	Bis(2-ethylhexyl)hexanedioate	370.308	370.308	-0.9177	16.062	0.790149	ChemSpider	3
186	C85 H161 N4 O16 P3 S	POS				1619.09			16.001	0.787195		5
187	C19 H38 O5 S	NEG	DTXSID00393282	130727-50-3	22-KETO-21-THIA-3,6,9-TRIOXATRICOSAN-1-OL	378.244	378.244	-0.99274	13.968	0.783752	ChemSpider	3
188	C57 H88 N O8 P	POS				945.625			12.253	0.783747		5
189	C14 H28 O2	NEG	DTXSID6021666	544-63-8	Tetradecanoic acid	228.209	228.209	0.0870168	11.451	0.783598	ChemSpider	3
190	C12 H22 O11	NEG	DTXSID2023193	63-42-3	Lactose (formate adduct)	388.122	388.122	-0.438007	0.683	0.778843	ChemSpider	3
191	C30 H59 N O11	POS				609.409			10.438	0.774017		5
192	C52 H95 N8 O P S4	POS				1006.62			1.9	0.759657		5
193	C71 H142 N5 O14 P3 S	POS				1413.95			8.23	0.758521		5
194	C14 H26 O2	NEG	DTXSID6024915	3179-47-3	Decyl methacrylate	226.193	226.19328	0	10.278	0.758113	ChemSpider	3
195	C48 H93 N4 O7 P3 S	POS				962.597			1.836	0.75788		5
196	C22 H41 N O	POS	DTXSID701016819	Unavailable	(2E,4Z)-N-(2-methylpropyl)octadeca-2,4-dienamide	335.318	335.319	-2.48999	11.907	0.755422	ChemSpider	3
197	C74 H139 N8 O11 P3 S	POS				1440.95			8.244	0.753122		5
198	C43 H83 N5 O12	POS				861.603			12.482	0.732996		5
199		POS				1577.06			16.04	0.72668		5
200	C27 H54 N5 O6 P3 S	POS				669.302			14.966	0.711429		5
201	C39 H75 N5 O10	POS				773.551			12.532	0.705727		5
202	C19 H36 O2	NEG	DTXSID40883778	1937-62-8	9-Octadecenoic acid, methyl ester, (9E)-	296.271	296.272	-0.305122	14.765	0.705505	ChemSpider	3
203	C59 H114 N6 O13 P2	POS				1176.79			8.13	0.697885		5
204	C83 H134 N4 O16	POS				1442.98			16.363	0.69289		5
205	C74 H138 N10 O14 P2	POS				1452.99			11.415	0.689772		5
206	C16 H30 O2	NEG	DTXSID0041197	373-49-9	Palmitoleic acid	254.225	254.225	0.156531	12.325	0.685551	ChemSpider	3
207		POS				1467.03			14.806	0.685103		5
208	C21 H41 N5 O3	POS				411.319			7.395	0.684589		5
209	C26 H46 N4 O4	NEG				478.35			13.036	0.68363		5
210	C38 H67 N9 O5	POS				729.524			12.558	0.679015		5
211	C15 H33 N	POS	DTXSID8062529	2570-26-5	Pentadecylamine	227.261	227.261	-0.0880044	15.575	0.678407	ChemSpider	3
212	C58 H104 N10 O4 S	POS				1036.8			15.65	0.663252		5
213	C41 H79 N5 O11	POS				817.577			12.507	0.661861		5
214	C21 H36 N4 O2	NEG	DTXSID30558680	61657-50-9	N,N'-(4-Methyl-1,3-phenylene)bis(N'-hexylurea)	376.285	376.284	2.34819	12.688	0.660125	ChemSpider	3
215	C81 H152 N6 O18 P2	POS				1559.06			17.432	0.654637		5
216		POS				676.675			16.444	0.653643		5
217	C20 H34 O2	NEG	DTXSID00912351	1783-84-2	Dihomo-gamma-linolenic acid (DGLA; cis-20:3n-6)	306.256	306.256	-0.327618	13.591	0.64019	ChemSpider	3
218	C48 H93 N O15	POS				923.655			17.232	0.637592		5
219	C31 H68 N10 O2	NEG				612.552			13.974	0.627448		5
220	C47 H39 Cl N P S	POS				715.222			18.041	0.622579		5
221	C76 H143 N8 O12 P3 S	POS				1484.98			8.264	0.622475		5
222	C71 H120 N O10 P	POS				1177.86			18.364	0.620924		5
223	C23 H45 N O3	NEG	DTXSID40400121	79564-73-1	11-(Dodecanoylamino)undecanoic acid	383.34	383.34	-0.454722	15.862	0.612437	ChemSpider	3
224	C90 H145 N9 O11 P2	POS				1590.05			8.296	0.609214		5
225		POS				1774.21			14.602	0.608066		5
226	C55 H122 N8 O17 P2 S	POS				1260.81			9.606	0.606919		5
227	C14 H28 O2	NEG	DTXSID6021666	544-63-8	Tetradecanoic acid	228.209	228.209	-0.000622237	11.703	0.605997	ChemSpider	3
228		POS				1598.03			10.965	0.605625		5
229	C63 H122 N6 O8 P2	POS				1152.88			16.5	0.59767		5
230	C24 H47 N O	POS	DTXSID90341651	56630-63-8	1-(3,7,11,15-Tetramethylhexadecanoyl)pyrrolidine	365.366	365.365765	0	17.898	0.59374	ChemSpider	3
231	C25 H49 N5 O5	POS				499.372			7.553	0.587597		5
232	C13 H28 O4 S	NEG	DTXSID2048032	7328-26-9	Tridecyl hydrogen sulfate	280.171	280.171	-0.144755	4.602	0.582428	ChemSpider	3
233	C31 H61 N O6	POS				543.45			18.311	0.582335		5
234	C30 H53 N O2	POS	DTXSID00752956	89275-49-0	N-(4-Hydroxybutyl)-10,12-hexacosadiynamide	459.407	459.408	-0.565946	16.944	0.576002	ChemSpider	3
235	C65 H122 N6 O16 P2	POS				1304.84			9.306	0.568383		5
236	C29 H55 N5 O3	POS				521.429			16.028	0.568121		5
237	C65 H122 N6 O18 P2	POS				1336.83			6.359	0.563492		5
238	C21 H44 O4	POS	DTXSID001016820	16468-03-4	Triethylene glycol pentadecyl ether	360.324			14.681	0.55849	ChemSpider	3
239	C24 H48 O2	NEG	DTXSID6021664	557-59-5	Tetracosanoic acid	368.365	368.365	-0.328478	16.348	0.554351	ChemSpider	3
240	C18 H15 O4 P	POS	DTXSID1021952	115-86-6	Triphenyl phosphate	326.07	326.071	-1.153	8.847	0.550381	ChemSpider	3
241	C20 H41 N O3	POS	DTXSID20156452	13031-64-6	N-Acetyl dihydrosphingosine	343.308	343.309	-1.2647	11.71	0.544949	ChemSpider	3
242	C36 H63 N9 O4	POS				685.498			12.583	0.53954		5
243	C8 H15 N O3	NEG	DTXSID60178739	24003-67-6	N-Caproylglycine	173.105	173.105	0.84719	0.666	0.527321	ChemSpider	3
244	C27 H64 N9 O6 P	POS				641.472			12.608	0.525545		5
245	C24 H30 N2 O2	POS	DTXSID2022963	309-29-5	Doxapram	378.23	378.231	-1.13215	13.075	0.525391	ChemSpider	3
246	C29 H57 N O6	POS				515.418			18.316	0.523699		5
247	C16 H33 N O2	POS	DTXSID60328318	7769-79-1	2-Aminohexadecanoic acid	271.251	271.251	-0.513572	9.901	0.520616	ChemSpider	3
248	C12 H22 O11	POS	DTXSID2023193	63-42-3	Lactose (ammonium adduct)	359.142	359.143	-1.03023	1.299	0.520101	ChemSpider	3
249	C31 H59 N5 O6	POS				597.445			12.633	0.518888		5
250	C40 H82 O2 P2 S	NEG				688.55			13.967	0.514304		5
251	C61 H118 N6 O14 P2	POS				1220.82			8.152	0.512741		5
252	C22 H45 N O3	POS	DTXSID4059091	93-82-3	N,N-Bis(2-hydroxyethyl)octadecanamide	371.34	371.34	-1.00801	13.712	0.512264	ChemSpider	3
253	C88 H161 N8 O13 P3 S	POS				1663.11			15.969	0.505457		5
254	C32 H64 O4	NEG	DTXSID60773283	192941-71-2	15,16-Dihydroxydotriacontanoic acid	512.481	512.48	0.155048	13.64	0.50448	ChemSpider	3
255	C86 H159 N8 O17 P3 S	POS				1701.08			9.406	0.496749		5
256	C26 H34 N2 O2	POS				406.262			13.075	0.493575		5
257	C22 H40 O2	NEG	DTXSID701016821	2634-45-9	Butyl linoleate	336.303			15.703	0.478416	ChemSpider	3
258	C22 H38 O2	NEG				334.287			14.916	0.450762		5
259	C77 H135 N4 O14 P3 S2	POS				1496.86			2.44	0.448371		5
260	C57 H86 N O4 P	POS				879.629			17.29	0.440301		5
261	C18 H39 N O3	POS	DTXSID80203951	554-62-1	Phytosphingosine	317.293	317.292994	0	12.687	0.417075	ChemSpider	3
262	C75 H150 N5 O16 P3 S	POS				1502			8.263	0.413698		5
263	C21 H41 N9 O S	NEG				467.314			9.779	0.403779		5
264	C18 H34 O2	NEG	DTXSID1025809	112-80-1	Oleic acid	282.256	282.256		14.123	0.376852	ChemSpider	3
265	C19 H38 O4	POS	DTXSID00891470	542-44-9	Glyceryl palmitate	330.277	330.27701	0	13.261	0.373382	ChemSpider	3
266	C77 H154 N5 O17 P3 S	POS				1546.03			8.282	0.372403		5
267	C9 H16 O6	NEG	DTXSID10885143	20605-01-0	Propanedioic acid, 2,2-bis(hydroxymethyl)-, 1,3-diethyl ester	220.094	220.095	-1.58114	0.708	0.369279	ChemSpider	3
268	C49 H94 N3 O7 P3	POS				929.63			13.996	0.369149		5
269	C18 H32 O2	NEG	DTXSID2025505	60-33-3	Linoleic acid	280.24	280.24	-0.215065	12.682	0.368804	ChemSpider	3
270	C23 H45 N5 O	POS				407.361			13.52	0.366991		5
271	C63 H135 N10 O13 P3	POS				1332.94			14.862	0.365566		5
272		POS				1510.05			14.994	0.355888		5
273	C22 H46 O5	POS	DTXSID10768164	134450-05-8	3,3'-Oxybis[1-(octyloxy)-2-propanol]	390.334	390.334525	0	13.517	0.353005	ChemSpider	3
274	C31 H68 N2 O5 P2	POS				610.458			14.225	0.343021		5
275	C78 H139 N2 O12 P	POS				1327.01			17.735	0.342665		5
276	C66 H128 N6 O9 P2	POS				1210.92			16.892	0.33796		5
277	C36 H67 N O2 P2	POS				607.466			14.701	0.332099		5
278	C25 H45 N5 O	POS				431.361			14.77	0.328042		5
279	C29 H45 O4 P	POS	DTXSID40797104	600157-01-5	1,1-Diphenyl-12,15,18,21-tetraoxa-1-phosphadocosane	488.305	488.306	-0.219125	16.304	0.327679	ChemSpider	3
280	C23 H47 N O4	POS	DTXSID90990724	70521-73-2	N-(2-Hydroxyethyl)-N-(2-hydroxyoctadecyl)-beta-alanine	401.35	401.350509	0	15.012	0.324153	ChemSpider	3
281	C78 H147 N8 O11 P3 S	POS				1497.01			11.398	0.323353		5
282	C35 H79 N7 O3 P2 S	POS				739.544			14.604	0.318084		5
283	C59 H127 N10 O11 P3	POS				1244.89			15.181	0.312757		5
284		POS				455.346			7.48	0.301848		5
285	C13 H36 N9 O5 P	POS				429.257			1.743	0.301808		5
286	C9 H17 N O4	NEG	DTXSID40184979	30992-29-1	N-((1,1-Dimethylethoxy)carbonyl)-2-methyl-alanine	203.115	203.116	-1.4673	0.675	0.300184	ChemSpider	3
287	C18 H37 N O4	POS	DTXSID80304472	36749-80-1	2-{2-[2-(Dodecyloxy)ethoxy]ethoxy}acetamide	331.272	331.272	-0.99216	12.665	0.295437	ChemSpider	3
288	C21 H55 Cl2 N10 O15 P3	POS				850.244			18.393	0.291717		5
289	C88 H161 N8 O12 P3 S	POS				1647.12			17.707	0.275736		5
290		POS				1754.17			15.958	0.274636		5
291	C18 H34 O2	NEG	DTXSID1025809	112-80-1	Oleic acid	282.256	282.256	0.0696708	13.966	0.272712	ChemSpider	3
292	C60 H116 N6 O7 P2	POS				1094.84			16.081	0.271775		5
293	C24 H55 N7 O6	POS				537.424			14.469	0.269836		5
294	C37 H71 N5 O8	POS				713.53			14.338	0.263376		5
295	C31 H52 N O4 P	POS				533.364			16.303	0.263048		5
296	C24 H51 N O6	POS	DTXSID30399338	52184-03-9	2-(2-Butoxyethoxy)-N,N-bis[2-(2-butoxyethoxy)ethyl]ethanamine	449.371	449.372	-0.640895	14.503	0.258143	ChemSpider	3
297	C31 H59 N4 O3 P	POS				566.431			14.227	0.253987		5
298	C15 H33 N	POS	DTXSID4045008	10182-91-9	N,N,N-trimethyldodecan-1-aminium	227.261	228.268577	0	15.492	0.246116	ChemSpider	3
299	C26 H55 N7 O5	POS				545.429			17.834	0.235314		5
300	C67 H130 N6 O17 P2	POS				1352.9			8.21	0.229618		5
301	C14 H40 N10 O2	POS				380.332			11.913	0.224971		5
302		POS				1862.29			18.063	0.214235		5
303	C23 H47 N O5	NEG				417.345			13.135	0.208925		5
304		POS				1604.09			17.707	0.188098		5
305	C22 H43 N O	POS	DTXSID4026929	112-84-5	Erucamide	337.334	337.334	-0.459511	16.445	0.187504	ChemSpider	3
306	C45 H83 N5 O12	POS				885.604			14.021	0.178375		5
307	C12 H26 O7	POS	DTXSID2058629	2615-15-8	Hexaethylene glycol	282.168	282.168	-0.968137	1.592	0.171425	ChemSpider	3
308	C77 H150 N6 O18 P2	POS				1509.05			14.991	0.169709		5
309		NEG				257.241			13.643	0.169048		5
310	C16 H34 O4 S	NEG	DTXSID7047982	143-02-2	Hexyldecyl hydrogen sulfate	322.218	322.218	0.308025	6.951	0.161979	ChemSpider	3
311	C29 H63 N P2 S	POS				519.413			14.745	0.160625		5
312	C9 H21 O P3	POS				238.082			2.226	0.16006		5
313	C34 H69 N O10	POS				651.492			14.668	0.159597		5
314	C41 H75 N5 O10	POS				797.551			14.073	0.159571		5
315	C35 H74 N3 O8 P	POS				695.518			14.637	0.156071		5
316	C20 H43 N	POS	DTXSID4027026	124-28-7	N,N-Dimethyl-1-octadecanamine	297.339	297.34	-0.707572	18.6	0.144992	ChemSpider	3
317	C32 H73 N9 O2 P2 S	POS				709.511			18.487	0.142361		5
318	C35 H67 N5 O7	POS				669.503			14.371	0.142253		5
319	C18 H36 N2 O3	POS	DTXSID50974823	59409-41-5	N²-(1-Hydroxydodecylidene)lysine	328.272	328.272593	0	5.819	0.141605	ChemSpider	3
320	C27 H46 O4 S	NEG	DTXSID401016822	1256-86-6	Cholesterol sulfate	466.312			9.854	0.13604	ChemSpider	3
321	C81 H126 N10 O15 P2	POS				1540.89			2.517	0.133286		5
322	C22 H42 O6	NEG	DTXSID3026564	94-28-0	Triethylene glycol bis(2-ethylhexanoate)	402.298	402.298139	0	13.051	0.128771	ChemSpider	3
323		POS				1300.78			2.001	0.123601		5
324	C30 H56 O7	POS	DTXSID30167837	16502-99-1	Tricaprylyl citrate	528.403	528.402604	0	17.826	0.120674	ChemSpider	3
325	C16 H31 N P2	POS				299.194			1.462	0.116241		5
326	C67 H111 N2 O P3	POS				1052.79			16.808	0.115753		5
327	C31 H67 N O P2 S	POS				563.44			14.725	0.104898		5
328		POS				675.672			16.442	0.0979735		5
329	C69 H134 N6 O10 P2	POS				1268.96			17.297	0.0952983		5
330	C51 H80 N O4 P	POS				801.582			14.271	0.0865563		5
331	C24 H51 O4 P	POS	DTXSID0021414	78-42-2	Tris(2-ethylhexyl) phosphate	434.352	434.352	-0.845212	17.966	0.0811554	ChemSpider	3
332		POS				1642.14			17.457	0.0750263		5
333	C12 H24 O2	NEG	DTXSID5021590	143-07-7	Dodecanoic acid	200.178	200.178	1.89825	9.503	0.0707578	ChemSpider	3
334	C49 H39 Cl2 N O4	POS				775.225			17.266	0.0688485		5
335	C20 H35 Cl N4	NEG				366.254			12.686	0.0629872		5
336	C19 H34 O2	NEG	DTXSID80859199	NOCAS_85199	Methyl octadeca-9,12-dienoate	294.256	294.256	-0.239027	13.927	0.0621131	ChemSpider	3
337	C35 H78 N9 O8 P	POS				783.571			14.576	0.0602894		5
338	C27 H51 N5 O3	POS				493.398			14.489	0.0592134		5
339	C17 H34 O2	NEG	DTXSID5021596	506-12-7	Heptadecanoic acid	270.256	270.256	-0.0382415	14.011	0.0553644	ChemSpider	3
340	C23 H52 N8 O P2	POS				518.372			16.188	0.0517772		5
341	C18 H33 N O2	POS	DTXSID60708070	923977-01-9	18-Aminooctadeca-9,12-dienoic acid	295.251	295.251129	0	9.461	0.0417722	ChemSpider	3
342	C36 H57 Cl N5 O4 P S5	POS				849.244			18.388	0.0312251		5
343	C20 H38 O2	NEG	DTXSID3047633	111-62-6	Ethyl oleate	310.287	310.287	-0.291549	15.537	0.0290467	ChemSpider	3
344	C34 H52 O10 P2	NEG				682.304			13.017	0.00450234		5
345	C53 H84 N O5 P	POS				845.608			14.237	0.00106586		5
1DTXSID: DSSTox Substance identifer, as provided by the EPA CompTox Chemicals Dashboard https://comptox.epa.gov/dashboard.
2Level of confidence assigned using scale of Schymanski et al. 2014.
Schymanski EL, Jeon J, Gulde R, Fenner K, Ruff M, Singer HP, Hollender J, 2014. Identifying Small Molecules via High Resolution Mass Spectrometry: Communicating Confidence. Environmental Science & Technology 48(4):2097-8.

## Sheet: GC-MS
Supplemental Table S2: Annotations for GC-MS Data
Order	Predicted Formula	DTXSID1	CAS	Chemical Name2	Retention Time (min)	Integer Mass (Da)	Monoisotopic Mass (Chemical) (Da)	Most Abundant Ion (m/z)	Database
1	C10H22	DTXSID00193325	4032-92-2	Heptane, 2,2,4-trimethyl	11.1255	142	142.172	57	NIST14
2	C7H14O2	DTXSID90617661	52509-41-8	Formic acid, 2-ethylbutyl ester	15.77	130	130.099	43.9	NIST14
3	C6H18O3Si3	DTXSID6027185	541-05-9	Cyclotrisiloxane, hexamethyl	9.779	222	222.056	206.9	NIST14
4					24.0535			206.9
5					25.238			206.9
6	C8F18	DTXSID0059794	307-34-6	Perfluorooctane	10.8176	438	437.971	39.8	NIST14
7					22.633			206.9
8	C13H28	DTXSID40334013	17453-93-9	Dodecane, 5-methyl-	21.157	184	184.219	57	NIST14
9	C8H18	DTXSID2073194	563-16-6	Hexane, 3,3-dimethyl-	21.7331	114	114.141	57	NIST14
10	C10H22	DTXSID20194051	4110-44-5	Octane, 3,3,-dimethyl	11.667	142	142.172	43.9	NIST14
11					21.731			210.9
12					21.7354			206.9
13	C22H30O8	DTXSID80185026	31078-10-1	Valtrate	20.574	422	422.194	58	NIST14
14	C7H6O	DTXSID8039241	100-52-7	Benzaldehyde	15.383	106	106.042	105.9	NIST14
15					21.7365			210.9
16	C9H18	DTXSID101016823		2,3,3-Trimethyl-1-hexene	15.1721			68.9	NIST14
17	C13H48O6				21.1605			206.9
18					23.1815			232.9
19	C12H24	DTXSID5026914	112-41-4	1-Dodecene	20.02	168	168.188	43.9	NIST14
20	C7H8	DTXSID7021360	108-88-3	Toluene	9.225	92	92.0626	91	NIST14
21					21.7319			206.9
22	C8F18	DTXSID0059794	307-34-6	Perfluorooctane	5.309	438	437.971	43.9	NIST14
23					22.829			73
24					21.157			206.9
25					23.8329			206.9
26	C6H5Cl	DTXSID4020298	108-90-7	Chlorobenzene	11.475	112	112.008	39.8	NIST14
27					21.893			73
28					23.177			206.9
29	C13H48O6				21.157			206.9
30	C11H12F4O	DTXSID801016824		2,3,4,5-Tetrafluorobenzyl alcohol, 1-methylpropyl ether	7			162.9	NIST14
31					20.5802			206.9
32					22.826			206.9
33	C4H3NO2	DTXSID3049417	541-59-3	1-Pyrrole-2,5-dione	17.574	97	97.0164	68.9	NIST14
34	C5H11N	DTXSID30348927	41720-98-3	2-Methylpyrrolidine	9.593	85	85.0891	42.9	NIST14
35	C14H22	DTXSID80143904	1014-60-4	Benzene, 1,3-bis(1,1-dimethylethyl)-	19.1716	190	190.172	57	NIST14
36	C6H12O	DTXSID2021604	66-25-1	Hexal	11.129	100	100.089	57	NIST14
37	C5H4F9NOS	DTXSID0067848	34454-97-2	1-butanesulfimide, 1,1,2,2,3,3,4,4,4-nofluoro-N-methyl-	16.983			68.9	NIST14
38					23.834			206.9
39	C9H20	DTXSID0061454	1071-26-7	Heptane, 2,2,-dimethyl	11.338	128	128.157	39.8	NIST14
40	C9H18		13151-06-9	1-Octene, 7-methyl	22.206			57	NIST14
41	C6H18O3Si3	DTXSID6027185	541-05-9	Cyclotrisiloxane, hexamethyl	20.6987	222	222.056	206.9	NIST14
42	C7H16O	DTXSID50984245	6570-87-2	1-Pentanol, 3,4-dimethyl	15.922	116	116.12	57	NIST14
43	C10H22	DTXSID10169495	17302-01-1	3-Ethyl-3-methylheptane	18.662	142	142.172	71	NIST14
44	C4H8O	DTXSID3021516	78-93-3	Methyl ethyl ketone	5.995	72	72.0575	42.9	NIST14
1DTXSID: DSSTox Substance identifer, as provided by the EPA CompTox Chemicals Dashboard https://comptox.epa.gov/dashboard.
2Chemical identifications are based on a top match search in the NIST library. These should be considered level 3 hits on the confidence scale of Schymanski et al. 2014.
Schymanski EL, Jeon J, Gulde R, Fenner K, Ruff M, Singer HP, Hollender J, 2014. Identifying Small Molecules via High Resolution Mass Spectrometry: Communicating Confidence. Environmental Science & Technology 48(4):2097-8.
